# Supplementary material for: First Complete Genome of Reticuloendotheliosis Virus in a Mallard Duck from Brazil: Phylogenetic Insights and Evolutionary Analysis
Source: Pathogens. 2025 Feb 13;14(2):189. doi: 10.3390/pathogens14020189 (PMC11858360; doi:10.3390/pathogens14020189)
Supplement: Supplementary file 1 [file pathogens-14-00189-s001.zip]

Archive with 2 entries (2 files):
- Table S1.xlsx
- Supplementary Figures.pdf
