# Supplementary material for: First Complete Genome of Reticuloendotheliosis Virus in a Mallard Duck from Brazil: Phylogenetic Insights and Evolutionary Analysis
Source: Pathogens. 2025 Feb 13;14(2):189. doi: 10.3390/pathogens14020189 (PMC11858360; doi:10.3390/pathogens14020189)
Supplement: Supplementary file 1 [file pathogens-14-00189-s001.zip › Table S1.xlsx]

## Sheet: Planilha2
Table S1. Identity matrix of nucleotide sequences from the complete coding genome sequences of REV strains used in this study. The numbers represent the identity percentage. The strain sequenced in the present study is highlighted in bold.
STRAINS	1105_(JQ804915)_China	104865_(KJ756349)_USA	APC-566_(DQ387450)_USA	goose/3410/06_(FJ439119)_Taiwan	HLJR0901_(GQ415646)_China	REV-TH/CBI/2013/CU-1_(MF631845)_Thailand	USP-586_(OK631657)_Brazil	USP-2094_(PQ186185)_Brazil	SY1209_(KJ909530)_China	GDBL1401_(KU204702)_China	GDBL1402_(KU204703)_China	MD-2_(JX912710)_China	CY1111_(KJ909531)_China	GD20R1_(MW046294)_China	HLJR0201_(MW326782)_China	USP-976_(OK631658)_Brazil	GX19YLR1_(MW046296)_China	25022_(MZ883099)_USA	25453V1_(MZ883104)_USA	APC-2794_(OL857288)_USA	FWPV-S_(MW142017)_Australia	FWPV-09-Jilin_(MG711457)_China	FWPV_10D392_(MW558065)_South_Korea	FWPV_15D039_(MW558068)_South_Korea	FWPV_2755_(MW558073)_USA	FWPV_FPV-CAMs_(OK558608)_Australia	FWPV_University_of_Illinois_(AF246698)_USA	FWPV_FPV-COMB_(OK558609)_Australia	FWPV-MN00.2_(MH709124)_USA	FWPV-SD15-670.2_(MH734528)_USA	FWPV_TSU-1029_(OL857287)_USA	FWPV_13D121_(MW558066)_South_Korea	FWPV_14D047_(MW558067)_South_Korea	FWPV_18Q061_(MW558069)_South_Korea	FWPV_18R056_(MW558070)_South_Korea	FWPV_18R059_(MW558071)_South_Korea	FWPV_19D064_(MW558072)_South_Korea	FWPV_05113_(MW558074)_South_Korea	FWPV_99866_(MW558075)_South_Korea	FWPV_PA18/24608_(OK345039)_Austria	FWPV_PA19/1236_(OK345040)_Austria	chicken/3337/05_(FJ439120)_Taiwan	HA1101_(KF305089)_China	CH-GD2019_(MN812764)_China	GX19NNR1_(MW046295)_China	GX18NNR1_(MW046297)_China	HB2015021_(KY581581)_China	25453V2_(MZ883105)_USA	SD2101_(OM864267)_China
1105_(JQ804915)_China		99.85	99.84	99.79	99.79	99.84	99.82	99.82	99.73	99.72	99.75	99.78	99.84	99.79	99.79	99.85	99.78	99.81	99.75	99.85	99.85	99.79	99.82	99.82	99.84	99.84	99.82	99.82	99.81	99.85	99.84	99.84	99.84	99.84	99.84	99.84	99.84	99.84	99.84	99.82	99.79	99.76	99.79	99.66	99.69	99.72	99.69	99.62	99.5
104865_(KJ756349)_USA	99.85		99.99	99.91	99.91	99.96	99.97	99.94	99.85	99.84	99.87	99.9	99.9	99.85	99.88	99.97	99.87	99.96	99.9	100	100	99.88	99.91	99.91	99.99	99.99	99.97	99.97	99.96	100	99.99	99.93	99.93	99.93	99.93	99.93	99.93	99.93	99.93	99.97	99.94	99.88	99.91	99.78	99.78	99.78	99.75	99.76	99.62
APC-566_(DQ387450)_USA	99.84	99.99		99.9	99.9	99.94	99.96	99.93	99.84	99.82	99.85	99.88	99.88	99.84	99.87	99.96	99.85	99.94	99.88	99.99	99.99	99.87	99.9	99.9	99.97	99.97	99.96	99.96	99.94	99.99	99.97	99.91	99.91	99.91	99.91	99.91	99.91	99.91	99.91	99.96	99.93	99.87	99.9	99.76	99.76	99.76	99.73	99.75	99.6
goose/3410/06_(FJ439119)_Taiwan	99.79	99.91	99.9		99.91	99.96	99.88	99.88	99.85	99.84	99.87	99.9	99.84	99.79	99.85	99.91	99.87	99.87	99.81	99.91	99.91	99.88	99.91	99.91	99.9	99.9	99.88	99.88	99.87	99.91	99.9	99.93	99.93	99.93	99.93	99.93	99.93	99.93	99.93	99.91	99.88	99.91	99.91	99.78	99.75	99.75	99.69	99.68	99.62
HLJR0901_(GQ415646)_China	99.79	99.91	99.9	99.91		99.96	99.88	99.88	99.85	99.87	99.9	99.93	99.84	99.79	99.85	99.91	99.87	99.87	99.81	99.91	99.91	99.88	99.91	99.91	99.9	99.9	99.88	99.88	99.87	99.91	99.9	99.93	99.93	99.93	99.93	99.93	99.93	99.93	99.93	99.91	99.88	99.88	99.91	99.81	99.75	99.75	99.69	99.68	99.62
REV-TH/CBI/2013/CU-1_(MF631845)_Thailand	99.84	99.96	99.94	99.96	99.96		99.93	99.93	99.9	99.88	99.91	99.94	99.88	99.84	99.9	99.96	99.91	99.91	99.85	99.96	99.96	99.93	99.96	99.96	99.94	99.94	99.93	99.93	99.91	99.96	99.94	99.97	99.97	99.97	99.97	99.97	99.97	99.97	99.97	99.96	99.93	99.93	99.96	99.82	99.79	99.79	99.73	99.72	99.66
USP-586_(OK631657)_Brazil	99.82	99.97	99.96	99.88	99.88	99.93		99.91	99.82	99.81	99.84	99.87	99.87	99.82	99.85	99.94	99.84	99.93	99.87	99.97	99.97	99.85	99.88	99.88	99.99	99.96	99.97	99.94	99.93	99.97	99.96	99.9	99.9	99.9	99.9	99.9	99.9	99.9	99.9	99.94	99.91	99.85	99.88	99.75	99.75	99.75	99.72	99.73	99.59
USP-2094_(PQ186185)_Brazil	99.82	99.94	99.93	99.88	99.88	99.93	99.91		99.82	99.81	99.84	99.87	99.87	99.82	99.85	99.94	99.84	99.93	99.84	99.94	99.94	99.85	99.88	99.88	99.93	99.93	99.91	99.91	99.9	99.94	99.93	99.9	99.9	99.9	99.9	99.9	99.9	99.9	99.9	99.91	99.88	99.85	99.88	99.75	99.75	99.75	99.75	99.7	99.59
SY1209_(KJ909530)_China	99.73	99.85	99.84	99.85	99.85	99.9	99.82	99.82		99.78	99.81	99.84	99.78	99.73	99.79	99.85	99.81	99.81	99.75	99.85	99.85	99.82	99.85	99.85	99.84	99.84	99.82	99.82	99.81	99.85	99.84	99.87	99.87	99.87	99.87	99.87	99.87	99.87	99.87	99.85	99.82	99.82	99.85	99.72	99.69	99.69	99.63	99.62	99.56
GDBL1401_(KU204702)_China	99.72	99.84	99.82	99.84	99.87	99.88	99.81	99.81	99.78		99.97	99.94	99.76	99.72	99.78	99.84	99.79	99.79	99.73	99.84	99.84	99.81	99.84	99.84	99.82	99.82	99.81	99.81	99.79	99.84	99.82	99.85	99.85	99.85	99.85	99.85	99.85	99.85	99.85	99.84	99.81	99.81	99.84	99.73	99.68	99.68	99.62	99.6	99.54
GDBL1402_(KU204703)_China	99.75	99.87	99.85	99.87	99.9	99.91	99.84	99.84	99.81	99.97		99.97	99.79	99.75	99.81	99.87	99.82	99.82	99.76	99.87	99.87	99.84	99.87	99.87	99.85	99.85	99.84	99.84	99.82	99.87	99.85	99.88	99.88	99.88	99.88	99.88	99.88	99.88	99.88	99.87	99.84	99.84	99.87	99.76	99.7	99.7	99.65	99.63	99.57
MD-2_(JX912710)_China	99.78	99.9	99.88	99.9	99.93	99.94	99.87	99.87	99.84	99.94	99.97		99.82	99.78	99.84	99.9	99.85	99.85	99.79	99.9	99.9	99.87	99.9	99.9	99.88	99.88	99.87	99.87	99.85	99.9	99.88	99.91	99.91	99.91	99.91	99.91	99.91	99.91	99.91	99.9	99.87	99.87	99.9	99.79	99.73	99.73	99.68	99.66	99.6
CY1111_(KJ909531)_China	99.84	99.9	99.88	99.84	99.84	99.88	99.87	99.87	99.78	99.76	99.79	99.82		99.84	99.84	99.9	99.82	99.85	99.79	99.9	99.9	99.81	99.84	99.84	99.88	99.88	99.87	99.87	99.85	99.9	99.88	99.88	99.88	99.88	99.88	99.88	99.88	99.88	99.88	99.87	99.84	99.81	99.84	99.7	99.82	99.73	99.73	99.66	99.54
GD20R1_(MW046294)_China	99.79	99.85	99.84	99.79	99.79	99.84	99.82	99.82	99.73	99.72	99.75	99.78	99.84		99.79	99.85	99.81	99.81	99.75	99.85	99.85	99.76	99.79	99.79	99.84	99.84	99.82	99.82	99.81	99.85	99.84	99.87	99.87	99.87	99.87	99.87	99.87	99.87	99.87	99.82	99.79	99.76	99.79	99.66	99.72	99.72	99.69	99.62	99.5
HLJR0201_(MW326782)_China	99.79	99.88	99.87	99.85	99.85	99.9	99.85	99.85	99.79	99.78	99.81	99.84	99.84	99.79		99.88	99.81	99.84	99.78	99.88	99.88	99.82	99.85	99.85	99.87	99.87	99.85	99.85	99.84	99.88	99.87	99.87	99.87	99.87	99.87	99.87	99.87	99.87	99.87	99.88	99.85	99.82	99.85	99.72	99.72	99.75	99.69	99.65	99.56
USP-976_(OK631658)_Brazil	99.85	99.97	99.96	99.91	99.91	99.96	99.94	99.94	99.85	99.84	99.87	99.9	99.9	99.85	99.88		99.87	99.93	99.87	99.97	99.97	99.88	99.91	99.91	99.96	99.96	99.94	99.94	99.93	99.97	99.96	99.93	99.93	99.93	99.93	99.93	99.93	99.93	99.93	99.94	99.91	99.88	99.91	99.78	99.78	99.78	99.75	99.73	99.62
GX19YLR1_(MW046296)_China	99.78	99.87	99.85	99.87	99.87	99.91	99.84	99.84	99.81	99.79	99.82	99.85	99.82	99.81	99.81	99.87		99.82	99.76	99.87	99.87	99.84	99.87	99.87	99.85	99.85	99.84	99.84	99.82	99.87	99.85	99.94	99.94	99.94	99.94	99.94	99.94	99.94	99.94	99.87	99.84	99.84	99.87	99.73	99.76	99.73	99.7	99.63	99.57
25022_(MZ883099)_USA	99.81	99.96	99.94	99.87	99.87	99.91	99.93	99.93	99.81	99.79	99.82	99.85	99.85	99.81	99.84	99.93	99.82		99.88	99.96	99.96	99.84	99.87	99.87	99.94	99.94	99.93	99.93	99.94	99.96	99.94	99.88	99.88	99.88	99.88	99.88	99.88	99.88	99.88	99.93	99.9	99.84	99.87	99.73	99.73	99.73	99.7	99.75	99.57
25453V1_(MZ883104)_USA	99.75	99.9	99.88	99.81	99.81	99.85	99.87	99.84	99.75	99.73	99.76	99.79	99.79	99.75	99.78	99.87	99.76	99.88		99.9	99.9	99.78	99.81	99.81	99.88	99.88	99.87	99.87	99.88	99.9	99.88	99.82	99.82	99.82	99.82	99.82	99.82	99.82	99.82	99.87	99.84	99.78	99.81	99.68	99.68	99.68	99.65	99.87	99.51
APC-2794_(OL857288)_USA	99.85	100	99.99	99.91	99.91	99.96	99.97	99.94	99.85	99.84	99.87	99.9	99.9	99.85	99.88	99.97	99.87	99.96	99.9		100	99.88	99.91	99.91	99.99	99.99	99.97	99.97	99.96	100	99.99	99.93	99.93	99.93	99.93	99.93	99.93	99.93	99.93	99.97	99.94	99.88	99.91	99.78	99.78	99.78	99.75	99.76	99.62
FWPV-S_(MW142017)_Australia	99.85	100	99.99	99.91	99.91	99.96	99.97	99.94	99.85	99.84	99.87	99.9	99.9	99.85	99.88	99.97	99.87	99.96	99.9	100		99.88	99.91	99.91	99.99	99.99	99.97	99.97	99.96	100	99.99	99.93	99.93	99.93	99.93	99.93	99.93	99.93	99.93	99.97	99.94	99.88	99.91	99.78	99.78	99.78	99.75	99.76	99.62
FWPV-09-Jilin_(MG711457)_China	99.79	99.88	99.87	99.88	99.88	99.93	99.85	99.85	99.82	99.81	99.84	99.87	99.81	99.76	99.82	99.88	99.84	99.84	99.78	99.88	99.88		99.97	99.97	99.87	99.87	99.85	99.85	99.84	99.88	99.87	99.9	99.9	99.9	99.9	99.9	99.9	99.9	99.9	99.88	99.85	99.85	99.88	99.75	99.72	99.75	99.66	99.65	99.59
FWPV_10D392_(MW558065)_South_Korea	99.82	99.91	99.9	99.91	99.91	99.96	99.88	99.88	99.85	99.84	99.87	99.9	99.84	99.79	99.85	99.91	99.87	99.87	99.81	99.91	99.91	99.97		100	99.9	99.9	99.88	99.88	99.87	99.91	99.9	99.93	99.93	99.93	99.93	99.93	99.93	99.93	99.93	99.91	99.88	99.88	99.91	99.78	99.75	99.78	99.69	99.68	99.62
FWPV_15D039_(MW558068)_South_Korea	99.82	99.91	99.9	99.91	99.91	99.96	99.88	99.88	99.85	99.84	99.87	99.9	99.84	99.79	99.85	99.91	99.87	99.87	99.81	99.91	99.91	99.97	100		99.9	99.9	99.88	99.88	99.87	99.91	99.9	99.93	99.93	99.93	99.93	99.93	99.93	99.93	99.93	99.91	99.88	99.88	99.91	99.78	99.75	99.78	99.69	99.68	99.62
FWPV_2755_(MW558073)_USA	99.84	99.99	99.97	99.9	99.9	99.94	99.99	99.93	99.84	99.82	99.85	99.88	99.88	99.84	99.87	99.96	99.85	99.94	99.88	99.99	99.99	99.87	99.9	99.9		99.97	99.99	99.96	99.94	99.99	99.97	99.91	99.91	99.91	99.91	99.91	99.91	99.91	99.91	99.96	99.93	99.87	99.9	99.76	99.76	99.76	99.73	99.75	99.6
FWPV_FPV-CAMs_(OK558608)_Australia	99.84	99.99	99.97	99.9	99.9	99.94	99.96	99.93	99.84	99.82	99.85	99.88	99.88	99.84	99.87	99.96	99.85	99.94	99.88	99.99	99.99	99.87	99.9	99.9	99.97		99.96	99.99	99.94	99.99	99.97	99.91	99.91	99.91	99.91	99.91	99.91	99.91	99.91	99.96	99.93	99.87	99.9	99.76	99.76	99.76	99.73	99.75	99.6
FWPV_University_of_Illinois_(AF246698)_USA	99.82	99.97	99.96	99.88	99.88	99.93	99.97	99.91	99.82	99.81	99.84	99.87	99.87	99.82	99.85	99.94	99.84	99.93	99.87	99.97	99.97	99.85	99.88	99.88	99.99	99.96		99.94	99.93	99.97	99.96	99.9	99.9	99.9	99.9	99.9	99.9	99.9	99.9	99.94	99.91	99.85	99.88	99.75	99.75	99.75	99.72	99.73	99.59
FWPV_FPV-COMB_(OK558609)_Australia	99.82	99.97	99.96	99.88	99.88	99.93	99.94	99.91	99.82	99.81	99.84	99.87	99.87	99.82	99.85	99.94	99.84	99.93	99.87	99.97	99.97	99.85	99.88	99.88	99.96	99.99	99.94		99.93	99.97	99.96	99.9	99.9	99.9	99.9	99.9	99.9	99.9	99.9	99.94	99.91	99.85	99.88	99.75	99.75	99.75	99.72	99.73	99.59
FWPV-MN00.2_(MH709124)_USA	99.81	99.96	99.94	99.87	99.87	99.91	99.93	99.9	99.81	99.79	99.82	99.85	99.85	99.81	99.84	99.93	99.82	99.94	99.88	99.96	99.96	99.84	99.87	99.87	99.94	99.94	99.93	99.93		99.96	99.94	99.88	99.88	99.88	99.88	99.88	99.88	99.88	99.88	99.93	99.9	99.84	99.87	99.73	99.73	99.73	99.7	99.75	99.57
FWPV-SD15-670.2_(MH734528)_USA	99.85	100	99.99	99.91	99.91	99.96	99.97	99.94	99.85	99.84	99.87	99.9	99.9	99.85	99.88	99.97	99.87	99.96	99.9	100	100	99.88	99.91	99.91	99.99	99.99	99.97	99.97	99.96		99.99	99.93	99.93	99.93	99.93	99.93	99.93	99.93	99.93	99.97	99.94	99.88	99.91	99.78	99.78	99.78	99.75	99.76	99.62
FWPV_TSU-1029_(OL857287)_USA	99.84	99.99	99.97	99.9	99.9	99.94	99.96	99.93	99.84	99.82	99.85	99.88	99.88	99.84	99.87	99.96	99.85	99.94	99.88	99.99	99.99	99.87	99.9	99.9	99.97	99.97	99.96	99.96	99.94	99.99		99.91	99.91	99.91	99.91	99.91	99.91	99.91	99.91	99.96	99.93	99.87	99.9	99.76	99.76	99.76	99.73	99.75	99.6
FWPV_13D121_(MW558066)_South_Korea	99.84	99.93	99.91	99.93	99.93	99.97	99.9	99.9	99.87	99.85	99.88	99.91	99.88	99.87	99.87	99.93	99.94	99.88	99.82	99.93	99.93	99.9	99.93	99.93	99.91	99.91	99.9	99.9	99.88	99.93	99.91		100	100	100	100	100	100	100	99.93	99.9	99.9	99.93	99.79	99.82	99.79	99.73	99.69	99.63
FWPV_14D047_(MW558067)_South_Korea	99.84	99.93	99.91	99.93	99.93	99.97	99.9	99.9	99.87	99.85	99.88	99.91	99.88	99.87	99.87	99.93	99.94	99.88	99.82	99.93	99.93	99.9	99.93	99.93	99.91	99.91	99.9	99.9	99.88	99.93	99.91	100		100	100	100	100	100	100	99.93	99.9	99.9	99.93	99.79	99.82	99.79	99.73	99.69	99.63
FWPV_18Q061_(MW558069)_South_Korea	99.84	99.93	99.91	99.93	99.93	99.97	99.9	99.9	99.87	99.85	99.88	99.91	99.88	99.87	99.87	99.93	99.94	99.88	99.82	99.93	99.93	99.9	99.93	99.93	99.91	99.91	99.9	99.9	99.88	99.93	99.91	100	100		100	100	100	100	100	99.93	99.9	99.9	99.93	99.79	99.82	99.79	99.73	99.69	99.63
FWPV_18R056_(MW558070)_South_Korea	99.84	99.93	99.91	99.93	99.93	99.97	99.9	99.9	99.87	99.85	99.88	99.91	99.88	99.87	99.87	99.93	99.94	99.88	99.82	99.93	99.93	99.9	99.93	99.93	99.91	99.91	99.9	99.9	99.88	99.93	99.91	100	100	100		100	100	100	100	99.93	99.9	99.9	99.93	99.79	99.82	99.79	99.73	99.69	99.63
FWPV_18R059_(MW558071)_South_Korea	99.84	99.93	99.91	99.93	99.93	99.97	99.9	99.9	99.87	99.85	99.88	99.91	99.88	99.87	99.87	99.93	99.94	99.88	99.82	99.93	99.93	99.9	99.93	99.93	99.91	99.91	99.9	99.9	99.88	99.93	99.91	100	100	100	100		100	100	100	99.93	99.9	99.9	99.93	99.79	99.82	99.79	99.73	99.69	99.63
FWPV_19D064_(MW558072)_South_Korea	99.84	99.93	99.91	99.93	99.93	99.97	99.9	99.9	99.87	99.85	99.88	99.91	99.88	99.87	99.87	99.93	99.94	99.88	99.82	99.93	99.93	99.9	99.93	99.93	99.91	99.91	99.9	99.9	99.88	99.93	99.91	100	100	100	100	100		100	100	99.93	99.9	99.9	99.93	99.79	99.82	99.79	99.73	99.69	99.63
FWPV_05113_(MW558074)_South_Korea	99.84	99.93	99.91	99.93	99.93	99.97	99.9	99.9	99.87	99.85	99.88	99.91	99.88	99.87	99.87	99.93	99.94	99.88	99.82	99.93	99.93	99.9	99.93	99.93	99.91	99.91	99.9	99.9	99.88	99.93	99.91	100	100	100	100	100	100		100	99.93	99.9	99.9	99.93	99.79	99.82	99.79	99.73	99.69	99.63
FWPV_99866_(MW558075)_South_Korea	99.84	99.93	99.91	99.93	99.93	99.97	99.9	99.9	99.87	99.85	99.88	99.91	99.88	99.87	99.87	99.93	99.94	99.88	99.82	99.93	99.93	99.9	99.93	99.93	99.91	99.91	99.9	99.9	99.88	99.93	99.91	100	100	100	100	100	100	100		99.93	99.9	99.9	99.93	99.79	99.82	99.79	99.73	99.69	99.63
FWPV_PA18/24608_(OK345039)_Austria	99.82	99.97	99.96	99.91	99.91	99.96	99.94	99.91	99.85	99.84	99.87	99.9	99.87	99.82	99.88	99.94	99.87	99.93	99.87	99.97	99.97	99.88	99.91	99.91	99.96	99.96	99.94	99.94	99.93	99.97	99.96	99.93	99.93	99.93	99.93	99.93	99.93	99.93	99.93		99.97	99.88	99.91	99.78	99.75	99.78	99.72	99.73	99.62
FWPV_PA19/1236_(OK345040)_Austria	99.79	99.94	99.93	99.88	99.88	99.93	99.91	99.88	99.82	99.81	99.84	99.87	99.84	99.79	99.85	99.91	99.84	99.9	99.84	99.94	99.94	99.85	99.88	99.88	99.93	99.93	99.91	99.91	99.9	99.94	99.93	99.9	99.9	99.9	99.9	99.9	99.9	99.9	99.9	99.97		99.85	99.88	99.75	99.72	99.75	99.69	99.7	99.59
chicken/3337/05_(FJ439120)_Taiwan	99.76	99.88	99.87	99.91	99.88	99.93	99.85	99.85	99.82	99.81	99.84	99.87	99.81	99.76	99.82	99.88	99.84	99.84	99.78	99.88	99.88	99.85	99.88	99.88	99.87	99.87	99.85	99.85	99.84	99.88	99.87	99.9	99.9	99.9	99.9	99.9	99.9	99.9	99.9	99.88	99.85		99.88	99.75	99.72	99.72	99.66	99.65	99.59
HA1101_(KF305089)_China	99.79	99.91	99.9	99.91	99.91	99.96	99.88	99.88	99.85	99.84	99.87	99.9	99.84	99.79	99.85	99.91	99.87	99.87	99.81	99.91	99.91	99.88	99.91	99.91	99.9	99.9	99.88	99.88	99.87	99.91	99.9	99.93	99.93	99.93	99.93	99.93	99.93	99.93	99.93	99.91	99.88	99.88		99.78	99.75	99.75	99.69	99.68	99.65
CH-GD2019_(MN812764)_China	99.66	99.78	99.76	99.78	99.81	99.82	99.75	99.75	99.72	99.73	99.76	99.79	99.7	99.66	99.72	99.78	99.73	99.73	99.68	99.78	99.78	99.75	99.78	99.78	99.76	99.76	99.75	99.75	99.73	99.78	99.76	99.79	99.79	99.79	99.79	99.79	99.79	99.79	99.79	99.78	99.75	99.75	99.78		99.62	99.62	99.56	99.54	99.48
GX19NNR1_(MW046295)_China	99.69	99.78	99.76	99.75	99.75	99.79	99.75	99.75	99.69	99.68	99.7	99.73	99.82	99.72	99.72	99.78	99.76	99.73	99.68	99.78	99.78	99.72	99.75	99.75	99.76	99.76	99.75	99.75	99.73	99.78	99.76	99.82	99.82	99.82	99.82	99.82	99.82	99.82	99.82	99.75	99.72	99.72	99.75	99.62		99.62	99.59	99.54	99.45
GX18NNR1_(MW046297)_China	99.72	99.78	99.76	99.75	99.75	99.79	99.75	99.75	99.69	99.68	99.7	99.73	99.73	99.72	99.75	99.78	99.73	99.73	99.68	99.78	99.78	99.75	99.78	99.78	99.76	99.76	99.75	99.75	99.73	99.78	99.76	99.79	99.79	99.79	99.79	99.79	99.79	99.79	99.79	99.78	99.75	99.72	99.75	99.62	99.62		99.59	99.54	99.45
HB2015021_(KY581581)_China	99.69	99.75	99.73	99.69	99.69	99.73	99.72	99.75	99.63	99.62	99.65	99.68	99.73	99.69	99.69	99.75	99.7	99.7	99.65	99.75	99.75	99.66	99.69	99.69	99.73	99.73	99.72	99.72	99.7	99.75	99.73	99.73	99.73	99.73	99.73	99.73	99.73	99.73	99.73	99.72	99.69	99.66	99.69	99.56	99.59	99.59		99.51	99.4
25453V2_(MZ883105)_USA	99.62	99.76	99.75	99.68	99.68	99.72	99.73	99.7	99.62	99.6	99.63	99.66	99.66	99.62	99.65	99.73	99.63	99.75	99.87	99.76	99.76	99.65	99.68	99.68	99.75	99.75	99.73	99.73	99.75	99.76	99.75	99.69	99.69	99.69	99.69	99.69	99.69	99.69	99.69	99.73	99.7	99.65	99.68	99.54	99.54	99.54	99.51		99.38
SD2101_(OM864267)_China	99.5	99.62	99.6	99.62	99.62	99.66	99.59	99.59	99.56	99.54	99.57	99.6	99.54	99.5	99.56	99.62	99.57	99.57	99.51	99.62	99.62	99.59	99.62	99.62	99.6	99.6	99.59	99.59	99.57	99.62	99.6	99.63	99.63	99.63	99.63	99.63	99.63	99.63	99.63	99.62	99.59	99.59	99.65	99.48	99.45	99.45	99.4	99.38
SX/TY/FPV-REV01/23_(PP526162)_China	99.59	99.7	99.69	99.7	99.7	99.75	99.68	99.68	99.65	99.63	99.66	99.69	99.63	99.59	99.65	99.7	99.66	99.66	99.6	99.7	99.7	99.68	99.7	99.7	99.69	99.69	99.68	99.68	99.66	99.7	99.69	99.72	99.72	99.72	99.72	99.72	99.72	99.72	99.72	99.7	99.68	99.68	99.7	99.57	99.54	99.54	99.48	99.47	99.41
SX/TY/FPV-REV03/23_(PP526164)_China	99.47	99.59	99.57	99.59	99.62	99.63	99.56	99.56	99.53	99.54	99.57	99.6	99.51	99.47	99.53	99.59	99.54	99.54	99.48	99.59	99.59	99.56	99.59	99.59	99.57	99.57	99.56	99.56	99.54	99.59	99.57	99.6	99.6	99.6	99.6	99.6	99.6	99.6	99.6	99.59	99.56	99.56	99.59	99.48	99.42	99.42	99.37	99.35	99.29
SX/TY/PPV-REV01/23_(PP526161)_China	99.81	99.93	99.91	99.93	99.96	99.97	99.9	99.9	99.87	99.88	99.91	99.94	99.85	99.81	99.87	99.93	99.88	99.88	99.82	99.93	99.93	99.9	99.93	99.93	99.91	99.91	99.9	99.9	99.88	99.93	99.91	99.94	99.94	99.94	99.94	99.94	99.94	99.94	99.94	99.93	99.9	99.9	99.93	99.82	99.76	99.76	99.7	99.69	99.63
SX/TY/FPV-REV04/23_(PP526165)_China	99.53	99.65	99.63	99.65	99.68	99.69	99.62	99.62	99.59	99.6	99.63	99.66	99.57	99.53	99.59	99.65	99.6	99.6	99.54	99.65	99.65	99.62	99.65	99.65	99.63	99.63	99.62	99.62	99.6	99.65	99.63	99.66	99.66	99.66	99.66	99.66	99.66	99.66	99.66	99.65	99.62	99.62	99.65	99.54	99.48	99.48	99.42	99.41	99.35
SX/TY/FPV-REV02/23_(PP526163)_China	98.76	98.88	98.86	98.88	98.91	98.92	98.85	98.85	98.82	98.83	98.86	98.89	98.81	98.76	98.82	98.88	98.83	98.83	98.78	98.88	98.88	98.85	98.88	98.88	98.86	98.86	98.85	98.85	98.83	98.88	98.86	98.89	98.89	98.89	98.89	98.89	98.89	98.89	98.89	98.88	98.85	98.85	98.88	98.78	98.72	98.72	98.66	98.64	98.58
LN1201_(KU641115)_China	99.82	99.94	99.93	99.94	99.97	99.99	99.91	99.91	99.88	99.9	99.93	99.96	99.87	99.82	99.88	99.94	99.9	99.9	99.84	99.94	99.94	99.91	99.94	99.94	99.93	99.93	99.91	99.91	99.9	99.94	99.93	99.96	99.96	99.96	99.96	99.96	99.96	99.96	99.96	99.94	99.91	99.91	99.94	99.84	99.78	99.78	99.72	99.7	99.65
TB01_(MZ833509)_China	99.5	99.62	99.6	99.62	99.65	99.66	99.59	99.59	99.56	99.57	99.6	99.63	99.54	99.5	99.56	99.62	99.57	99.57	99.51	99.62	99.62	99.59	99.62	99.62	99.6	99.6	99.59	99.59	99.57	99.62	99.6	99.63	99.63	99.63	99.63	99.63	99.63	99.63	99.63	99.62	99.59	99.59	99.62	99.51	99.45	99.45	99.4	99.38	99.32
25384V2_(MZ883101)_USA	99.14	99.29	99.28	99.2	99.2	99.25	99.26	99.23	99.16	99.13	99.16	99.19	99.19	99.14	99.17	99.26	99.16	99.28	99.25	99.29	99.29	99.17	99.2	99.2	99.28	99.28	99.26	99.26	99.28	99.29	99.28	99.22	99.22	99.22	99.22	99.22	99.22	99.22	99.22	99.26	99.23	99.17	99.22	99.09	99.07	99.07	99.04	99.11	98.91
25384V4_(MZ883103)_USA	99.13	99.25	99.23	99.16	99.16	99.2	99.22	99.19	99.11	99.09	99.11	99.14	99.14	99.1	99.13	99.22	99.11	99.23	99.2	99.25	99.25	99.16	99.19	99.19	99.23	99.23	99.22	99.22	99.23	99.25	99.23	99.17	99.17	99.17	99.17	99.17	99.17	99.17	99.17	99.22	99.19	99.13	99.17	99.04	99.03	99.06	99	99.07	98.86
FWPV_Ind/Guj-2011_(KY498002)_India	99.84	99.99	99.97	99.93	99.93	99.97	99.96	99.93	99.87	99.85	99.88	99.91	99.88	99.84	99.9	99.96	99.88	99.94	99.88	99.99	99.99	99.9	99.93	99.93	99.97	99.97	99.96	99.96	99.94	99.99	99.97	99.94	99.94	99.94	99.94	99.94	99.94	99.94	99.94	99.99	99.96	99.9	99.93	99.79	99.76	99.79	99.73	99.75	99.63
HLJ07I_(GQ375848)_China	99.17	99.29	99.28	99.26	99.26	99.31	99.29	99.26	99.2	99.19	99.22	99.25	99.22	99.2	99.23	99.29	99.22	99.25	99.19	99.29	99.29	99.26	99.29	99.29	99.31	99.28	99.32	99.26	99.25	99.29	99.28	99.28	99.28	99.28	99.28	99.28	99.28	99.28	99.28	99.29	99.26	99.23	99.26	99.13	99.1	99.13	99.07	99.06	98.97
ZD0708_(FJ496333)_China	98.89	98.89	98.88	98.86	98.86	98.91	98.86	98.86	98.81	98.79	98.82	98.85	98.85	98.81	98.86	98.89	98.82	98.85	98.79	98.89	98.89	98.89	98.92	98.92	98.88	98.88	98.86	98.86	98.85	98.89	98.88	98.88	98.88	98.88	98.88	98.88	98.88	98.88	98.88	98.89	98.86	98.83	98.86	98.75	98.7	98.79	98.7	98.66	98.57
25384V1_(MZ883100)_USA	98.1	98.24	98.23	98.16	98.16	98.2	98.22	98.22	98.1	98.08	98.11	98.14	98.14	98.1	98.13	98.22	98.11	98.23	98.2	98.24	98.24	98.13	98.16	98.16	98.23	98.23	98.22	98.22	98.24	98.24	98.23	98.17	98.17	98.17	98.17	98.17	98.17	98.17	98.17	98.22	98.19	98.13	98.17	98.04	98.02	98.02	97.99	98.07	97.86
25384V3_(MZ883102)_USA	98.08	98.2	98.19	98.11	98.11	98.16	98.17	98.17	98.05	98.04	98.07	98.1	98.1	98.05	98.08	98.17	98.07	98.19	98.16	98.2	98.2	98.11	98.14	98.14	98.19	98.19	98.17	98.17	98.2	98.2	98.19	98.13	98.13	98.13	98.13	98.13	98.13	98.13	98.13	98.17	98.14	98.08	98.13	97.99	97.98	98.01	97.95	98.02	97.82
BJ1503_(MG471384)_China	97.94	98.08	98.06	97.99	97.99	98.03	98.08	98.05	97.93	97.91	97.94	97.97	97.97	97.96	97.96	98.05	97.94	98.06	97.97	98.08	98.08	97.96	97.99	97.99	98.09	98.06	98.08	98.05	98.03	98.08	98.06	98	98	98	98	98	98	98	98	98.05	98.03	97.96	97.99	97.85	97.85	97.85	97.83	97.84	97.69
HA9901_(AY842951)_China	97.85	97.98	97.97	97.89	97.89	97.94	97.98	97.95	97.83	97.82	97.85	97.88	97.88	97.86	97.86	97.95	97.85	97.97	97.88	97.98	97.98	97.86	97.89	97.89	97.99	97.97	97.98	97.95	97.94	97.98	97.97	97.91	97.91	97.91	97.91	97.91	97.91	97.91	97.91	97.95	97.94	97.86	97.89	97.76	97.76	97.76	97.73	97.74	97.6
ATCC-VR775_(KF313137)_USA	95.61	95.76	95.74	95.67	95.67	95.71	95.76	95.7	95.61	95.6	95.63	95.66	95.66	95.64	95.64	95.73	95.63	95.71	95.69	95.76	95.76	95.64	95.67	95.67	95.77	95.74	95.76	95.73	95.71	95.76	95.77	95.69	95.69	95.69	95.69	95.69	95.69	95.69	95.69	95.73	95.7	95.7	95.69	95.54	95.54	95.54	95.54	95.58	95.42
GD1210_(KF709431)_China	96.27	96.4	96.39	96.31	96.31	96.36	96.4	96.34	96.25	96.24	96.27	96.3	96.3	96.31	96.28	96.37	96.27	96.36	96.33	96.4	96.4	96.28	96.31	96.31	96.42	96.39	96.4	96.37	96.36	96.4	96.42	96.33	96.33	96.33	96.33	96.33	96.33	96.33	96.33	96.37	96.34	96.28	96.34	96.18	96.18	96.18	96.18	96.22	96.06
SNV_(DQ003591)_USA	96.55	96.7	96.68	96.61	96.61	96.65	96.7	96.64	96.55	96.53	96.56	96.59	96.59	96.61	96.58	96.67	96.56	96.65	96.62	96.7	96.7	96.58	96.61	96.61	96.71	96.68	96.7	96.67	96.65	96.7	96.71	96.62	96.62	96.62	96.62	96.62	96.62	96.62	96.62	96.67	96.64	96.58	96.64	96.47	96.47	96.47	96.47	96.52	96.36
SDAUR-S1_(MF185397)_China	96.42	96.56	96.55	96.47	96.47	96.52	96.56	96.5	96.42	96.4	96.43	96.46	96.46	96.47	96.44	96.53	96.43	96.52	96.49	96.56	96.56	96.44	96.47	96.47	96.58	96.55	96.56	96.53	96.52	96.56	96.58	96.49	96.49	96.49	96.49	96.49	96.49	96.49	96.49	96.53	96.5	96.44	96.5	96.34	96.34	96.34	96.34	96.39	96.22
IBD-C1605_(KX278301)_China	96.18	96.31	96.3	96.25	96.28	96.3	96.31	96.25	96.19	96.21	96.24	96.27	96.21	96.19	96.19	96.28	96.21	96.27	96.24	96.31	96.31	96.22	96.25	96.25	96.33	96.3	96.31	96.28	96.27	96.31	96.33	96.27	96.27	96.27	96.27	96.27	96.27	96.27	96.27	96.28	96.25	96.22	96.28	96.15	96.12	96.09	96.09	96.14	96
[truncated: 21 more columns]
